# Supplementary material for: ‘Stolen Time’—Delivering Nursing at the Bottom of a Hierarchy: An Ethnographic Study of Barriers and Facilitators for Evidence-Based Nursing for Patients with Community-Acquired Pneumonia
Source: Healthcare (Basel). 2021 Nov 9;9(11):1524. doi: 10.3390/healthcare9111524 (PMC8620708; doi:10.3390/healthcare9111524)
Supplement: Supplementary file 1 [file healthcare-09-01524-s001.zip]

Archive with 1 entries (1 files):
- healthcare-1440275-supplementary.pdf
